# Supplementary material for: Trehalose Reduces Nerve Injury Induced Nociception in Mice but Negatively Affects Alertness
Source: Nutrients. 2021 Aug 25;13(9):2953. doi: 10.3390/nu13092953 (PMC8469914; doi:10.3390/nu13092953)
Supplement: Supplementary file 1 [file nutrients-13-02953-s001.zip]

Archive with 1 entries (1 files):
- nutrients-1324079.xlsx
