# Supplementary material for: Trehalose Reduces Nerve Injury Induced Nociception in Mice but Negatively Affects Alertness
Source: Nutrients. 2021 Aug 25;13(9):2953. doi: 10.3390/nu13092953 (PMC8469914; doi:10.3390/nu13092953)
Supplement: Supplementary file 1 [file nutrients-13-02953-s001.zip › nutrients-1324079.xlsx]

## Sheet: SupplTable 1 Biography SNI-1
	Supplementary Table 1: Time schedule of experiments of cohort #1
Animal ID			1	2	3	4	5	6	7	8	9	10	11	12	13	14	15	16
Strain			C57Bl6/J	C57Bl6/J	C57Bl6/J	C57Bl6/J	C57Bl6/J	C57Bl6/J	C57Bl6/J	C57Bl6/J	C57Bl6/J	C57Bl6/J	C57Bl6/J	C57Bl6/J	C57Bl6/J	C57Bl6/J	C57Bl6/J	C57Bl6/J
Sex			female	female	female	female	female	female	female	female	female	female	female	female	female	female	female	female
Treatment group			Trehalose	Trehalose	Trehalose	Trehalose	Placebo	Placebo	Placebo	Placebo	Placebo	Placebo	Placebo	Placebo	Trehalose	Trehalose	Trehalose	Trehalose
Age at start			8 wks	8 wks	8 wks	8 wks	8 wks	8 wks	8 wks	8 wks	8 wks	8 wks	8 wks	8 wks	8 wks	8 wks	8 wks	8 wks
Type of surgery			SNI	SNI	SNI	SNI	SNI	SNI	SNI	SNI	SNI	SNI	SNI	SNI	SNI	SNI	SNI	SNI
Type of anasthesia			Isofluran, Emla Creme	Isofluran, Emla Creme	Isofluran, Emla Creme	Isofluran, Emla Creme	Isofluran, Emla Creme	Isofluran, Emla Creme	Isofluran, Emla Creme	Isofluran, Emla Creme	Isofluran, Emla Creme	Isofluran, Emla Creme	Isofluran, Emla Creme	Isofluran, Emla Creme	Isofluran, Emla Creme	Isofluran, Emla Creme	Isofluran, Emla Creme	Isofluran, Emla Creme
Body weight at surgery (g)			20	18.8	19.7	24.1	19.5	20.5	19.3	22.6	21.2	19.5	19.3	20.6	20.8	20.7	18.4	19.3
Weight after pain behav			21.01	20.21	20.81	25.2	20.15	21.31	19.71	23.74	22.52	21.01	19.83	21.31	21.98	21.58	20.06	19.72
Weight at sacrifice			22.7	21.4	21.5	21.9	20.7	23.2	24.9	22.3	18.2	21.1	24.9	22.5	21.4	22.7	21	21.2
	Age (days)	Days after SNI	Date	Date	Date	Date	Date	Date	Date	Date	Date	Date	Date	Date	Date	Date	Date	Date
DOB	0	-66	2018-07-06	2018-07-06	2018-07-06	2018-07-06	2018-07-06	2018-07-06	2018-07-06	2018-07-06	2018-07-06	2018-07-06	2018-07-06	2018-07-06	2018-07-06	2018-07-06	2018-07-06	2018-07-06
Experiment start (baseline)	59	-7	2018-09-03	2018-09-03	2018-09-03	2018-09-03	2018-09-03	2018-09-03	2018-09-03	2018-09-03	2018-09-03	2018-09-03	2018-09-03	2018-09-03	2018-09-03	2018-09-03	2018-09-03	2018-09-03
Date of surgery	66	0	2018-09-10	2018-09-10	2018-09-10	2018-09-10	2018-09-10	2018-09-10	2018-09-10	2018-09-10	2018-09-10	2018-09-10	2018-09-10	2018-09-10	2018-09-10	2018-09-10	2018-09-10	2018-09-10
Start treatment	67	1	2018-09-11	2018-09-11	2018-09-11	2018-09-11	2018-09-11	2018-09-11	2018-09-11	2018-09-11	2018-09-11	2018-09-11	2018-09-11	2018-09-11	2018-09-11	2018-09-11	2018-09-11	2018-09-11
Pain behavior start	69	3	2018-09-13	2018-09-13	2018-09-13	2018-09-13	2018-09-13	2018-09-13	2018-09-13	2018-09-13	2018-09-13	2018-09-13	2018-09-13	2018-09-13	2018-09-13	2018-09-13	2018-09-13	2018-09-13
Pain behavior end	95	29	2018-10-09	2018-10-09	2018-10-09	2018-10-09	2018-10-09	2018-10-09	2018-10-09	2018-10-09	2018-10-09	2018-10-09	2018-10-09	2018-10-09	2018-10-09	2018-10-09	2018-10-09	2018-10-09
Motor start	96	30	2018-10-10	2018-10-10	2018-10-10	2018-10-10	2018-10-10	2018-10-10	2018-10-10	2018-10-10	2018-10-10	2018-10-10	2018-10-10	2018-10-10	2018-10-10	2018-10-10	2018-10-10	2018-10-10
Motor end	104	38	2018-10-18	2018-10-18	2018-10-18	2018-10-18	2018-10-18	2018-10-18	2018-10-18	2018-10-18	2018-10-18	2018-10-18	2018-10-18	2018-10-18	2018-10-18	2018-10-18	2018-10-18	2018-10-18
Open Field Test	115	49	2018-10-29	2018-10-29	2018-10-29	2018-10-29	2018-10-29	2018-10-29	2018-10-29	2018-10-29	2018-10-29	2018-10-29	2018-10-29	2018-10-29	2018-10-29	2018-10-29	2018-10-29	2018-10-29
Elevated Plus Maze	116	50	2018-10-30	2018-10-30	2018-10-30	2018-10-30	2018-10-30	2018-10-30	2018-10-30	2018-10-30	2018-10-30	2018-10-30	2018-10-30	2018-10-30	2018-10-30	2018-10-30	2018-10-30	2018-10-30
Phenomaster start	116	50	2018-10-30	2018-10-30	2018-10-30	2018-10-30	2018-10-30	2018-10-30	2018-10-30	2018-10-30	2018-10-30	2018-10-30	2018-10-30	2018-10-30	2018-10-30	2018-10-30	2018-10-30	2018-10-30
Phenomaster end	132	66	2018-11-15	2018-11-15	2018-11-15	2018-11-15	2018-11-15	2018-11-15	2018-11-15	2018-11-15	2018-11-15	2018-11-15	2018-11-15	2018-11-15	2018-11-15	2018-11-15	2018-11-15	2018-11-15
Barnes start	143	77	2018-11-26	2018-11-26	2018-11-26	2018-11-26	2018-11-26	2018-11-26	2018-11-26	2018-11-26	2018-11-26	2018-11-26	2018-11-26	2018-11-26	2018-11-26	2018-11-26	2018-11-26	2018-11-26
Barnes end	154	88	2018-12-07	2018-12-07	2018-12-07	2018-12-07	2018-12-07	2018-12-07	2018-12-07	2018-12-07	2018-12-07	2018-12-07	2018-12-07	2018-12-07	2018-12-07	2018-12-07	2018-12-07	2018-12-07
Sacrifice	166	100	2018-12-19	2018-12-19	2018-12-20	2018-12-20	2018-12-19	2018-12-19	2018-12-20	2018-12-20	2018-12-19	2018-12-19	2018-12-20	2018-12-20	2018-12-19	2018-12-19	2018-12-20	2018-12-20
Tissue use			Histology	Histology	Wblot	Wblot	Histology	Histology	Wblot	Wblot	Histology	Histology	Wblot	Wblot	Histology	Histology	Wblot	Wblot

## Sheet: SupplTable 2 Biography SNI-2
	Supplementary Table 2: Time schedule of experiments of cohort #2
Animal ID			1	2	3	4	5	6	7	8	9	10	11	12	13	14	15	16
Strain			C57Bl6/J	C57Bl6/J	C57Bl6/J	C57Bl6/J	C57Bl6/J	C57Bl6/J	C57Bl6/J	C57Bl6/J	C57Bl6/J	C57Bl6/J	C57Bl6/J	C57Bl6/J	C57Bl6/J	C57Bl6/J	C57Bl6/J	C57Bl6/J
Sex			female	female	female	female	female	female	female	female	female	female	female	female	female	female	female	female
Treatment group			Trehalose	Trehalose	Trehalose	Trehalose	Trehalose	Trehalose	Trehalose	Trehalose	Placebo	Placebo	Placebo	Placebo	Placebo	Placebo	Placebo	Placebo
Age at start [weeks]			8 wks	8 wks	8 wks	8 wks	8 wks	8 wks	8 wks	8 wks	8 wks	8 wks	8 wks	8 wks	8 wks	8 wks	8 wks	8 wks
Surgery			SNI	SNI	SNI	SNI	SNI	SNI	SNI	SNI	SNI	SNI	SNI	SNI	SNI	SNI	SNI	SNI
Anesthesia			Isofluran, Emla Creme	Isofluran, Emla Creme	Isofluran, Emla Creme	Isofluran, Emla Creme	Isofluran, Emla Creme	Isofluran, Emla Creme	Isofluran, Emla Creme	Isofluran, Emla Creme	Isofluran, Emla Creme	Isofluran, Emla Creme	Isofluran, Emla Creme	Isofluran, Emla Creme	Isofluran, Emla Creme	Isofluran, Emla Creme	Isofluran, Emla Creme	Isofluran, Emla Creme
Weight at surgery			20.16	21.77	22.87	20.97	20.55	21.32	19.67	19.84	20.11	19.49	20.81	20.04	19.17	21.57	19.79	20.15
Weight after pain behavior			21.56	22.7	22.42	21.54	20.63	21.08	18.81	20.13	19.97	20.78	22.39	20.63	19.13	23.11	19.78	20.91
Weight at end			25.7	26.9	30	26.9	25.8	24.6	21.4	23.9	23.9	24.2	23.9	24.6	21.9	28.5	24.3	24.2
	Age (days)	Days after SNI	Date	Date	Date	Date	Date	Date	Date	Date	Date	Date	Date	Date	Date	Date	Date	Date
DOB	0	-61	2018-11-21	2018-11-21	2018-11-21	2018-11-21	2018-11-21	2018-11-21	2018-11-21	2018-11-21	2018-11-21	2018-11-21	2018-11-21	2018-11-21	2018-11-21	2018-11-21	2018-11-21	2018-11-21
Date of experiment start	56	-5	2019-01-16	2019-01-16	2019-01-16	2019-01-16	2019-01-16	2019-01-16	2019-01-16	2019-01-16	2019-01-16	2019-01-16	2019-01-16	2019-01-16	2019-01-16	2019-01-16	2019-01-16	2019-01-16
Date of surgery	61	0	2019-01-21	2019-01-21	2019-01-21	2019-01-21	2019-01-21	2019-01-21	2019-01-21	2019-01-21	2019-01-21	2019-01-21	2019-01-21	2019-01-21	2019-01-21	2019-01-21	2019-01-21	2019-01-21
Start treatment	62	1	2019-01-22	2019-01-22	2019-01-22	2019-01-22	2019-01-22	2019-01-22	2019-01-22	2019-01-22	2019-01-22	2019-01-22	2019-01-22	2019-01-22	2019-01-22	2019-01-22	2019-01-22	2019-01-22
Pain start	64	3	2019-01-24	2019-01-24	2019-01-24	2019-01-24	2019-01-24	2019-01-24	2019-01-24	2019-01-24	2019-01-24	2019-01-24	2019-01-24	2019-01-24	2019-01-24	2019-01-24	2019-01-24	2019-01-24
Pain end	90	29	2019-02-19	2019-02-19	2019-02-19	2019-02-19	2019-02-19	2019-02-19	2019-02-19	2019-02-19	2019-02-19	2019-02-19	2019-02-19	2019-02-19	2019-02-19	2019-02-19	2019-02-19	2019-02-19
Motor start	97	36	2019-02-26	2019-02-26	2019-02-26	2019-02-26	2019-02-26	2019-02-26	2019-02-26	2019-02-26	2019-02-26	2019-02-26	2019-02-26	2019-02-26	2019-02-26	2019-02-26	2019-02-26	2019-02-26
Motor end	105	44	2019-03-06	2019-03-06	2019-03-06	2019-03-06	2019-03-06	2019-03-06	2019-03-06	2019-03-06	2019-03-06	2019-03-06	2019-03-06	2019-03-06	2019-03-06	2019-03-06	2019-03-06	2019-03-06
Open field	113	52	2019-03-14	2019-03-14	2019-03-14	2019-03-14	2019-03-14	2019-03-14	2019-03-14	2019-03-14	2019-03-14	2019-03-14	2019-03-14	2019-03-14	2019-03-14	2019-03-14	2019-03-14	2019-03-14
Elevated Plus Maze	114	53	2019-03-15	2019-03-15	2019-03-15	2019-03-15	2019-03-15	2019-03-15	2019-03-15	2019-03-15	2019-03-15	2019-03-15	2019-03-15	2019-03-15	2019-03-15	2019-03-15	2019-03-15	2019-03-15
Barnes start	117	56	2019-03-18	2019-03-18	2019-03-18	2019-03-18	2019-03-18	2019-03-18	2019-03-18	2019-03-18	2019-03-18	2019-03-18	2019-03-18	2019-03-18	2019-03-18	2019-03-18	2019-03-18	2019-03-18
Barnes end	128	67	2019-03-29	2019-03-29	2019-03-29	2019-03-29	2019-03-29	2019-03-29	2019-03-29	2019-03-29	2019-03-29	2019-03-29	2019-03-29	2019-03-29	2019-03-29	2019-03-29	2019-03-29	2019-03-29
Pain late	175	114	2019-05-15	2019-05-15	2019-05-15	2019-05-15	2019-05-15	2019-05-15	2019-05-15	2019-05-15	2019-05-15	2019-05-15	2019-05-15	2019-05-15	2019-05-15	2019-05-15	2019-05-15	2019-05-15
Open field	210	149	2019-06-19	2019-06-19	2019-06-19	2019-06-19	2019-06-19	2019-06-19	2019-06-19	2019-06-19	2019-06-19	2019-06-19	2019-06-19	2019-06-19	2019-06-19	2019-06-19	2019-06-19	2019-06-19
Elevated Plus Maze	212	151	2019-06-21	2019-06-21	2019-06-21	2019-06-21	2019-06-21	2019-06-21	2019-06-21	2019-06-21	2019-06-21	2019-06-21	2019-06-21	2019-06-21	2019-06-21	2019-06-21	2019-06-21	2019-06-21
IntelliStart-1	245	184	2019-07-24	2019-07-24	2019-07-24	2019-07-24	2019-07-24	2019-07-24	2019-07-24	2019-07-24	2019-07-24	2019-07-24	2019-07-24	2019-07-24	2019-07-24	2019-07-24	2019-07-24	2019-07-24
IntelliInterr	268	207	2019-08-16	2019-08-16	2019-08-16	2019-08-16	2019-08-16	2019-08-16	2019-08-16	2019-08-16	2019-08-16	2019-08-16	2019-08-16	2019-08-16	2019-08-16	2019-08-16	2019-08-16	2019-08-16
Pain last	274	213	2019-08-22	2019-08-22	2019-08-22	2019-08-22	2019-08-22	2019-08-22	2019-08-22	2019-08-22	2019-08-22	2019-08-22	2019-08-22	2019-08-22	2019-08-22	2019-08-22	2019-08-22	2019-08-22
Rotarod	275	214	2019-08-23	2019-08-23	2019-08-23	2019-08-23	2019-08-23	2019-08-23	2019-08-23	2019-08-23	2019-08-23	2019-08-23	2019-08-23	2019-08-23	2019-08-23	2019-08-23	2019-08-23	2019-08-23
IntelliStart-2	279	218	2019-08-27	2019-08-27	2019-08-27	2019-08-27	2019-08-27	2019-08-27	2019-08-27	2019-08-27	2019-08-27	2019-08-27	2019-08-27	2019-08-27	2019-08-27	2019-08-27	2019-08-27	2019-08-27
IntelliEnd	299	238	2019-09-16	2019-09-16	2019-09-16	2019-09-16	2019-09-16	2019-09-16	2019-09-16	2019-09-16	2019-09-16	2019-09-16	2019-09-16	2019-09-16	2019-09-16	2019-09-16	2019-09-16	2019-09-16
Barnes late	327	266	2019-10-14	2019-10-14	2019-10-14	2019-10-14	2019-10-14	2019-10-14	2019-10-14	2019-10-14	2019-10-14	2019-10-14	2019-10-14	2019-10-14	2019-10-14	2019-10-14	2019-10-14	2019-10-14
Social cognition	344	283	2019-10-31	2019-10-31	2019-10-31	2019-10-31	2019-10-31	2019-10-31	2019-10-31	2019-10-31	2019-10-31	2019-10-31	2019-10-31	2019-10-31	2019-10-31	2019-10-31	2019-10-31	2019-10-31
Maze end	346	285	2019-11-02	2019-11-02	2019-11-02	2019-11-02	2019-11-02	2019-11-02	2019-11-02	2019-11-02	2019-11-02	2019-11-02	2019-11-02	2019-11-02	2019-11-02	2019-11-02	2019-11-02	2019-11-02
Sacrifice	355	294	2019-11-11	2019-11-11	2019-11-11	2019-11-11	2019-11-11	2019-11-11	2019-11-11	2019-11-11	2019-11-11	2019-11-11	2019-11-11	2019-11-11	2019-11-11	2019-11-11	2019-11-11	2019-11-11
Tissue			Histology	Histology	Histology	Wblot	Wblot	Wblot	Wblot	Wblot	Immuno	Histology	Histology	Wblot	Wblot	Wblot	Wblot	Wblot
